# Supplementary material for: Substituted Triazole-3,5-Diamine Compounds as Novel Human Topoisomerase III Beta Inhibitors
Source: Int J Mol Sci. 2025 Jun 27;26(13):6193. doi: 10.3390/ijms26136193 (PMC12249905; doi:10.3390/ijms26136193)
Supplement: Supplementary file 1 [file ijms-26-06193-s001.zip]

Archive with 1 entries (1 files):
- ijms-3687658-supplementary.pdf
